# Supplementary material for: Description of a new species of the genus Protracheoniscus Verhoeff, 1917 and redescription of Protracheoniscuskryszanovskii Borutzky, 1957 from the southeast of European Russia (Isopoda, Oniscidea, Agnaridae)
Source: Zookeys. 2018 Dec 3;(801):189–205. doi: 10.3897/zookeys.801.23167 (PMC6288255; doi:10.3897/zookeys.801.23167)
Supplement: XML Treatment for Protracheoniscus pokarzhevskii [file zookeys.801.23167-treatment1.xml]

<!DOCTYPE tp:taxon-treatment
  PUBLIC "-//TaxonX//DTD Taxonomic Treatment Publishing DTD v0 20100105//EN" "tax-treatment-NSO.dtd">
<tp:taxon-treatment xmlns:tp="http://www.plazi.org/taxpub"><tp:treatment-meta><kwd-group><label>Taxon classification</label><kwd><named-content xmlns:xlink="http://www.w3.org/1999/xlink" content-type="kingdom">Animalia</named-content></kwd><kwd><named-content xmlns:xlink="http://www.w3.org/1999/xlink" content-type="order">Isopoda</named-content></kwd><kwd><named-content xmlns:xlink="http://www.w3.org/1999/xlink" content-type="family">Agnaridae</named-content></kwd></kwd-group><mixed-citation publication-type="journal"><person-group><name><surname>Gongalsky</surname><given-names>Konstantin B.</given-names></name><name><surname>Turbanov</surname><given-names>Ilya S.</given-names></name><name><surname>Medvedev</surname><given-names>Dmitry A.</given-names></name><name><surname>Volkova</surname><given-names>Julia S.</given-names></name></person-group><article-title>Description of a new species of the genus <italic><tp:taxon-name><tp:taxon-name-part taxon-name-part-type="genus" reg="Protracheoniscus">Protracheoniscus</tp:taxon-name-part></tp:taxon-name></italic> Verhoeff, 1917 and redescription of <italic><tp:taxon-name><tp:taxon-name-part taxon-name-part-type="genus" reg="Protracheoniscus">Protracheoniscus</tp:taxon-name-part><tp:taxon-name-part taxon-name-part-type="species" reg="kryszanovskii">kryszanovskii</tp:taxon-name-part></tp:taxon-name></italic> Borutzky, 1957 from the southeast of European Russia (<tp:taxon-name><tp:taxon-name-part taxon-name-part-type="order">Isopoda</tp:taxon-name-part></tp:taxon-name>, <tp:taxon-name><tp:taxon-name-part taxon-name-part-type="suborder">Oniscidea</tp:taxon-name-part></tp:taxon-name>, <tp:taxon-name><tp:taxon-name-part taxon-name-part-type="family">Agnaridae</tp:taxon-name-part></tp:taxon-name>)</article-title><source>Zookeys</source><day>3</day><month>12</month><year>2018</year><volume>2018</volume><issue>801</issue><fpage>189</fpage><lpage>205</lpage><pub-id pub-id-type="doi">10.3897/zookeys.801.23167</pub-id></mixed-citation></tp:treatment-meta><tp:nomenclature><tp:taxon-name>
                    <tp:taxon-name-part taxon-name-part-type="genus" reg="Protracheoniscus">Protracheoniscus</tp:taxon-name-part>
                    <tp:taxon-name-part taxon-name-part-type="species" reg="pokarzhevskii">pokarzhevskii</tp:taxon-name-part>
                    <object-id xmlns:xlink="http://www.w3.org/1999/xlink" content-type="zoobank" xlink:type="simple">http://zoobank.org/C2AC4DE5-A416-4637-8AF7-47B8E25601C5</object-id>
                  </tp:taxon-name><tp:taxon-authority>Gongalsky &amp; Turbanov</tp:taxon-authority><tp:taxon-status xmlns:xlink="http://www.w3.org/1999/xlink" xlink:type="simple">sp. n.</tp:taxon-status></tp:nomenclature><tp:treatment-sec sec-type="type material" id="SECID0EUCAE"><title>Type material.</title><p><bold>Holotype</bold>: ♂ (<named-content xmlns:xlink="http://www.w3.org/1999/xlink" content-type="dwc:institutional_code" xlink:type="simple">ZMMU</named-content>), Russia, Republic of Kalmykia, 1 km N of Bolshoy Tsaryn (<named-content xmlns:xlink="http://www.w3.org/1999/xlink" content-type="dwc:verbatimCoordinates" xlink:type="simple"><named-content content-type="geo-json" specific-use="{&#34;type&#34;:&#34;Point&#34;,&#34;coordinates&#34;:[45.392900,47.904000]}" id="NCID0EEDAE" xlink:type="simple">47.9040N, 45.3929E</named-content></named-content>), dry steppes (<italic><tp:taxon-name><tp:taxon-name-part taxon-name-part-type="genus" reg="Artemisia">Artemisia</tp:taxon-name-part><tp:taxon-name-part taxon-name-part-type="species" reg="austriaca">austriaca</tp:taxon-name-part></tp:taxon-name></italic>, <italic><tp:taxon-name><tp:taxon-name-part taxon-name-part-type="genus" reg="Festuca">Festuca</tp:taxon-name-part><tp:taxon-name-part taxon-name-part-type="species" reg="valesiaca">valesiaca</tp:taxon-name-part></tp:taxon-name></italic>, <italic><tp:taxon-name><tp:taxon-name-part taxon-name-part-type="genus" reg="Tanacetum">Tanacetum</tp:taxon-name-part><tp:taxon-name-part taxon-name-part-type="species" reg="achilleifolium">achilleifolium</tp:taxon-name-part></tp:taxon-name></italic>), 29.04.2017, K. Gongalsky leg. <bold>Paratypes</bold>: 2 ♂♂, 2 ♀♀ (<named-content xmlns:xlink="http://www.w3.org/1999/xlink" content-type="dwc:institutional_code" xlink:type="simple">ZMMU</named-content>), 3 ♂♂, 4 ♀♀ (private collection of K. Gongalsky), same date, location and collector.</p></tp:treatment-sec><tp:treatment-sec sec-type="material" id="SECID0EREAE"><title>Other material examined.</title><p><italic><tp:taxon-name><tp:taxon-name-part taxon-name-part-type="genus" reg="Protracheoniscus">Protracheoniscus</tp:taxon-name-part><tp:taxon-name-part taxon-name-part-type="species" reg="politus">politus</tp:taxon-name-part></tp:taxon-name></italic> (C. Koch, 1841): 3 ♂♂, 6 ♀♀, Hungary, Budapest, János-Hegy (<named-content xmlns:xlink="http://www.w3.org/1999/xlink" content-type="dwc:verbatimCoordinates" xlink:type="simple"><named-content content-type="geo-json" specific-use="{&#34;type&#34;:&#34;Point&#34;,&#34;coordinates&#34;:[18.960200,47.515800]}" id="NCID0EFFAE" xlink:type="simple">47.5158N, 18.9602E</named-content></named-content>), 29.08.2017, K. Gongalsky leg. <italic><tp:taxon-name><tp:taxon-name-part taxon-name-part-type="genus" reg="Protracheoniscus">Protracheoniscus</tp:taxon-name-part><tp:taxon-name-part taxon-name-part-type="species" reg="nogaicus">nogaicus</tp:taxon-name-part></tp:taxon-name></italic> Demianowicz, 1932: 2 ♂♂, Russia, Republic of Kalmykia, 1 km N of Bolshoy Tsaryn (<named-content xmlns:xlink="http://www.w3.org/1999/xlink" content-type="dwc:verbatimCoordinates" xlink:type="simple"><named-content content-type="geo-json" specific-use="{&#34;type&#34;:&#34;Point&#34;,&#34;coordinates&#34;:[45.392900,47.904000]}" id="NCID0EYFAE" xlink:type="simple">47.9040N, 45.3929E</named-content></named-content>), 29.04.2017, K. Gongalsky leg. <italic><tp:taxon-name><tp:taxon-name-part taxon-name-part-type="genus" reg="Protracheoniscus">Protracheoniscus</tp:taxon-name-part><tp:taxon-name-part taxon-name-part-type="species" reg="major">major</tp:taxon-name-part></tp:taxon-name></italic> (Dollfus, 1903): 6 ♂♂, 15 ♀♀, same date, location, and collector. <italic><tp:taxon-name><tp:taxon-name-part taxon-name-part-type="genus" reg="Desertoniscus">Desertoniscus</tp:taxon-name-part><tp:taxon-name-part taxon-name-part-type="species" reg="zaitsevi">zaitsevi</tp:taxon-name-part></tp:taxon-name></italic> Gongalsky, 2017: 3 ♂♂, 5 ♀♀, same date, location, and collector.</p></tp:treatment-sec><tp:treatment-sec sec-type="diagnosis" id="SECID0ETGAE"><title>Diagnosis.</title><p>A species of <italic><tp:taxon-name><tp:taxon-name-part taxon-name-part-type="genus" reg="Protracheoniscus">Protracheoniscus</tp:taxon-name-part></tp:taxon-name></italic> characterized by the antennal flagellum with the articles of a ratio close to 1:1; male exopod of pleopod 1 with almost rounded apex; telson with distal part elongated and distal corner forming triangle; and one of four medial spines of outer endite of maxillula is twice as small as the others.</p></tp:treatment-sec><tp:treatment-sec sec-type="description" id="SECID0EAHAE"><title>Description.</title><p><italic>Somatic characters.</italic> Maximum body length: male 5.0 mm; female 5.5 mm. Holotype body length 4.7 mm. Body color dark grey-brown; frontal part of head much darker than rest of the body; light grey-brown spots at base of coxal plates of pereonal segments 2–7 (Figure <xref ref-type="fig" rid="F1">1A</xref>). Dorsal surface of tergites smooth. Posterior edges of coxal plates of pereonites straight (Figs <xref ref-type="fig" rid="F1">1A</xref>, <xref ref-type="fig" rid="F2">2B</xref>). Distal part of head covered with scattered sharp triangular dorsal setae (Figure <xref ref-type="fig" rid="F2">2A</xref>). Noduli laterales on pereonites located close to coxal plates edges (Figure <xref ref-type="fig" rid="F2">2B</xref>). Body relatively elongated; pleon not continuous with pereon outline (Figure <xref ref-type="fig" rid="F1">1A</xref>). Cephalic lobes poorly developed; distal edge of median lobe rounded (Figure <xref ref-type="fig" rid="F2">2C</xref>). Telson with distal part elongated and distal corner forming triangle (Figure <xref ref-type="fig" rid="F2">2D</xref>).</p><fig id="F1" position="float" orientation="portrait"><label>Figure 1.</label><caption><p>Dorsal view of male paratype of <italic><tp:taxon-name><tp:taxon-name-part taxon-name-part-type="genus" reg="Protracheoniscus">Protracheoniscus</tp:taxon-name-part><tp:taxon-name-part taxon-name-part-type="species" reg="pokarzhevskii">pokarzhevskii</tp:taxon-name-part></tp:taxon-name></italic> sp. n., 4 mm (<bold>A</bold>), and male <italic><tp:taxon-name><tp:taxon-name-part taxon-name-part-type="genus" reg="Protracheoniscus">Protracheoniscus</tp:taxon-name-part><tp:taxon-name-part taxon-name-part-type="species" reg="kryszanovskii">kryszanovskii</tp:taxon-name-part></tp:taxon-name></italic><xref ref-type="bibr" rid="B2">Borutzky 1957</xref>, 9 mm (<bold>B</bold>), from Kalmykia, SE of European Russia.</p></caption><graphic xmlns:xlink="http://www.w3.org/1999/xlink" xlink:href="zookeys-801-189-g001.jpg" position="float" orientation="portrait" xlink:type="simple" id="oo_246102.jpg"/></fig><fig id="F2" position="float" orientation="portrait"><label>Figure 2.</label><caption><p><italic><tp:taxon-name><tp:taxon-name-part taxon-name-part-type="genus" reg="Protracheoniscus">Protracheoniscus</tp:taxon-name-part><tp:taxon-name-part taxon-name-part-type="species" reg="pokarzhevskii">pokarzhevskii</tp:taxon-name-part></tp:taxon-name></italic> sp. n.: <bold>A</bold> dorsal scale-setae <bold>B</bold> pereon edge <bold>C</bold> head <bold>D</bold> pleonites 3–5, telson and uropods <bold>E</bold> antennula <bold>F</bold> antenna (female, paratype).</p></caption><graphic xmlns:xlink="http://www.w3.org/1999/xlink" xlink:href="zookeys-801-189-g002.jpg" position="float" orientation="portrait" xlink:type="simple" id="oo_246103.jpg"/></fig><p><italic>Appendages.</italic> Uropods (Figure <xref ref-type="fig" rid="F2">2D</xref>) colored as dorsal body surface; exopods elongated. Antennula of three articles (Figure <xref ref-type="fig" rid="F2">2E</xref>); first article wide and relatively long, second article slightly shorter than first, third article almost as long as first and narrow, bearing a tuft of aesthetascs at apex. Antenna reaching pereonite 3 (Figure <xref ref-type="fig" rid="F1">1A</xref>); flagellum of two articles, proximal article slightly shorter than distal one (Figure <xref ref-type="fig" rid="F2">2F</xref>). Left mandible (Figure <xref ref-type="fig" rid="F3">3A</xref>); pars incisiva with two teeth and lacinia mobilis with straight edge; molar penicil consisting of ca. ten setae. Right mandible smaller than left mandible, pars incisiva with three teeth and lacinia mobilis with two teeth, molar penicil consisting of ca. ten setae (Figure <xref ref-type="fig" rid="F3">3B</xref>). Maxillula (Figure <xref ref-type="fig" rid="F3">3C</xref>): medial corner of inner endite with two strong penicils; apical edge of outer endite bearing 4 + 4 teeth with simple tips, with one tooth in medial group twice smaller than other three. Maxilla with bilobate edge, medial half of apical edge of outer lobe with dense brush of short setae (Figure <xref ref-type="fig" rid="F3">3D</xref>); inner margin with subapical tubercle. Maxilliped with outer corner of endite with two acute tips and large spine near inner corner (Figure <xref ref-type="fig" rid="F3">3E</xref>). Pleopods (Figure <xref ref-type="fig" rid="F5">5</xref>). All exopods with monospiracular covered lungs.</p><fig id="F3" position="float" orientation="portrait"><label>Figure 3.</label><caption><p><italic><tp:taxon-name><tp:taxon-name-part taxon-name-part-type="genus" reg="Protracheoniscus">Protracheoniscus</tp:taxon-name-part><tp:taxon-name-part taxon-name-part-type="species" reg="pokarzhevskii">pokarzhevskii</tp:taxon-name-part></tp:taxon-name></italic> sp. n.: <bold>A</bold> left mandible <bold>B</bold> right mandible <bold>C</bold> maxillula <bold>D</bold> maxilla <bold>E</bold> maxilliped (female, paratype).</p></caption><graphic xmlns:xlink="http://www.w3.org/1999/xlink" xlink:href="zookeys-801-189-g003.jpg" position="float" orientation="portrait" xlink:type="simple" id="oo_246104.jpg"/></fig><fig id="F4" position="float" orientation="portrait"><label>Figure 4.</label><caption><p><italic><tp:taxon-name><tp:taxon-name-part taxon-name-part-type="genus" reg="Protracheoniscus">Protracheoniscus</tp:taxon-name-part><tp:taxon-name-part taxon-name-part-type="species" reg="pokarzhevskii">pokarzhevskii</tp:taxon-name-part></tp:taxon-name></italic> sp. n.: <bold>A</bold> pereopod 1 <bold>B</bold> pereopod 6 <bold>C</bold> pereopod 7 (male, paratype).</p></caption><graphic xmlns:xlink="http://www.w3.org/1999/xlink" xlink:href="zookeys-801-189-g004.jpg" position="float" orientation="portrait" xlink:type="simple" id="oo_246105.jpg"/></fig><p>Male: Pereopods (Figure <xref ref-type="fig" rid="F4">4A–C</xref>): pereopod 1 with dactylus slightly bent ventrally; carpus with brush of setae with split tips. Pereopod 6 and 7 ischia with sternal margin straight. Genital papilla slightly extended at tip (Figure <xref ref-type="fig" rid="F5">5H</xref>). Exopod of pleopod 1 (Figure <xref ref-type="fig" rid="F5">5A</xref>) with almost rounded tip and ca. ten setae at apex, outer margin slightly concave. Endopod of pleopod 1 with split distal part: straight sharp triangular tip bearing row of spines and lateral bulb (Figure <xref ref-type="fig" rid="F5">5B</xref>). Pleopod 2: exopod triangular with concave outer margin bearing two setae with split tips (Figure <xref ref-type="fig" rid="F5">5C</xref>); endopod much longer than exopod, narrow, with parallel sides (Figure <xref ref-type="fig" rid="F5">5D</xref>). Pleopod 3–5: exopods (Figure <xref ref-type="fig" rid="F3">3E–F</xref>) trapezoidal, slightly decreasing in size from 3 to 5. Pleopod 5 exopod with sharp medial corner (Figure <xref ref-type="fig" rid="F5">5G</xref>).</p><fig id="F5" position="float" orientation="portrait"><label>Figure 5.</label><caption><p><italic><tp:taxon-name><tp:taxon-name-part taxon-name-part-type="genus" reg="Protracheoniscus">Protracheoniscus</tp:taxon-name-part><tp:taxon-name-part taxon-name-part-type="species" reg="pokarzhevskii">pokarzhevskii</tp:taxon-name-part></tp:taxon-name></italic> sp. n.: <bold>A</bold> exopod of pleopod 1 <bold>B</bold> endopod of pleopod 1 <bold>C</bold> exopod of pleopod 2 <bold>D</bold> endopod of pleopod 2 <bold>E</bold> exopod of pleopod 3 <bold>F</bold> exopod of pleopod 4 <bold>G</bold> exopod of pleopod 5 <bold>H</bold> genital papilla (male, paratype).</p></caption><graphic xmlns:xlink="http://www.w3.org/1999/xlink" xlink:href="zookeys-801-189-g005.jpg" position="float" orientation="portrait" xlink:type="simple" id="oo_246106.jpg"/></fig></tp:treatment-sec><tp:treatment-sec sec-type="remarks" id="SECID0EQQAE"><title>Remarks.</title><p>This species is morphologically closest to <italic><tp:taxon-name><tp:taxon-name-part taxon-name-part-type="genus" reg="Protracheoniscus">Protracheoniscus</tp:taxon-name-part><tp:taxon-name-part taxon-name-part-type="species" reg="politus">politus</tp:taxon-name-part></tp:taxon-name></italic> (C Koch, 1841) in the similar shape of the endopodite of the male pleopod 1. However, the new species differs from <italic><tp:taxon-name><tp:taxon-name-part taxon-name-part-type="genus" reg="Protracheoniscus">P.</tp:taxon-name-part><tp:taxon-name-part taxon-name-part-type="species" reg="politus">politus</tp:taxon-name-part></tp:taxon-name></italic> in the following: (i) exopod of the male pleopod 1 with shorter posterior lobe; (ii) tip of endopod of pleopod 1 not bent laterally; (iii) telson with less concave sides and shorter and less acute tip; (iii) ratio of articles of flagellum is close to 1:1 (almost close to 1:2 in <italic><tp:taxon-name><tp:taxon-name-part taxon-name-part-type="genus" reg="Protracheoniscus">P.</tp:taxon-name-part><tp:taxon-name-part taxon-name-part-type="species" reg="politus">politus</tp:taxon-name-part></tp:taxon-name></italic>) (<xref ref-type="bibr" rid="B8">Gruner 1966</xref>; <xref ref-type="bibr" rid="B16">Tomescu et al. 2016</xref>).</p><p>Recently, two close species of <italic><tp:taxon-name><tp:taxon-name-part taxon-name-part-type="genus" reg="Protracheoniscus">Protracheoniscus</tp:taxon-name-part></tp:taxon-name></italic> were described from north Iran (<xref ref-type="bibr" rid="B10">Kashani and Hamidnia 2016</xref>). <italic><tp:taxon-name><tp:taxon-name-part taxon-name-part-type="genus" reg="Protracheoniscus">Protracheoniscus</tp:taxon-name-part><tp:taxon-name-part taxon-name-part-type="species" reg="pokarzhevskii">pokarzhevskii</tp:taxon-name-part></tp:taxon-name></italic> sp. n. differs from <italic><tp:taxon-name><tp:taxon-name-part taxon-name-part-type="genus" reg="Protracheoniscus">P.</tp:taxon-name-part><tp:taxon-name-part taxon-name-part-type="species" reg="kiabii">kiabii</tp:taxon-name-part></tp:taxon-name></italic> Kashani &amp; Hamidnia, 2016 in (i) the noduli laterales located much closer to the pereonites’ margins; (ii) much shorter uropods; (iii) straight instead of concave sternal margin of the male pereopod 7 ischium; (iv) sharp tip of endopod of the male pleopod 1. From <italic><tp:taxon-name><tp:taxon-name-part taxon-name-part-type="genus" reg="Protracheoniscus">P.</tp:taxon-name-part><tp:taxon-name-part taxon-name-part-type="species" reg="golestanicus">golestanicus</tp:taxon-name-part></tp:taxon-name></italic> Kashani &amp; Hamidnia, 2016 it differs in (i) different shape of both exopod and endopod of the male pleopod 1; (ii) different position of noduli laterales. Evidently, a molecular analysis is needed for the complex of these small species of <italic><tp:taxon-name><tp:taxon-name-part taxon-name-part-type="genus" reg="Protracheoniscus">Protracheoniscus</tp:taxon-name-part></tp:taxon-name></italic>.</p></tp:treatment-sec><tp:treatment-sec sec-type="distribution" id="SECID0EUTAE"><title>Distribution.</title><p>The new species has only been found between the Volga and Vostochnyi Manych Rivers. It occupies the steppes of Kalmykia (<italic><tp:taxon-name><tp:taxon-name-part taxon-name-part-type="genus" reg="Artemisia">Artemisia</tp:taxon-name-part><tp:taxon-name-part taxon-name-part-type="species" reg="austriaca">austriaca</tp:taxon-name-part></tp:taxon-name></italic>, <italic><tp:taxon-name><tp:taxon-name-part taxon-name-part-type="genus" reg="Festuca">Festuca</tp:taxon-name-part><tp:taxon-name-part taxon-name-part-type="species" reg="valesiaca">valesiaca</tp:taxon-name-part></tp:taxon-name></italic>, <italic><tp:taxon-name><tp:taxon-name-part taxon-name-part-type="genus" reg="Tanacetum">Tanacetum</tp:taxon-name-part><tp:taxon-name-part taxon-name-part-type="species" reg="achilleifolium">achilleifolium</tp:taxon-name-part></tp:taxon-name></italic>).</p></tp:treatment-sec><tp:treatment-sec sec-type="etymology" id="SECID0E2UAE"><title>Etymology.</title><p>The species is named after Prof Dr Andrey D Pokarzhevskii (1946–2006), a prominent Russian soil zoologist who encouraged the first author to study terrestrial isopods.</p></tp:treatment-sec><ref-list><ref id="B2"><mixed-citation xmlns:xlink="http://www.w3.org/1999/xlink" xlink:type="simple"><person-group><name name-style="western"><surname>Borutzky</surname><given-names>EV</given-names></name></person-group> (<year>1957</year>) <article-title>Terrestrial isopods in the south-east of the European part of the USSR.</article-title><source>Zoologichesky Zhurnal</source><volume>34</volume>: <fpage>360</fpage>–<lpage>372</lpage>. [in Russian with English summary]</mixed-citation></ref><ref id="B8"><mixed-citation xmlns:xlink="http://www.w3.org/1999/xlink" xlink:type="simple"><person-group><name name-style="western"><surname>Gruner</surname><given-names>H</given-names></name></person-group> (<year>1966</year>) <source>Die Tierwelt Deutschlands. 53. Teil. Krebstiere oder <tp:taxon-name><tp:taxon-name-part taxon-name-part-type="subphylum">Crustacea</tp:taxon-name-part></tp:taxon-name>. V. <tp:taxon-name><tp:taxon-name-part taxon-name-part-type="order">Isopoda</tp:taxon-name-part></tp:taxon-name>, 2. Lieferung.</source><publisher-name>Fischer Verlag</publisher-name>, <publisher-loc>Jena, Germany</publisher-loc>, <size units="page">380 pp</size>.</mixed-citation></ref><ref id="B16"><mixed-citation xmlns:xlink="http://www.w3.org/1999/xlink" xlink:type="simple"><person-group><name name-style="western"><surname>Tomescu</surname><given-names>N</given-names></name><name name-style="western"><surname>Teodor</surname><given-names>LA</given-names></name><name name-style="western"><surname>Ferenţi</surname><given-names>S</given-names></name><name name-style="western"><surname>Covaciu-Marcov</surname><given-names>SD</given-names></name></person-group> (<year>2016</year>) <article-title>Two <italic><tp:taxon-name><tp:taxon-name-part taxon-name-part-type="genus">Protracheoniscus</tp:taxon-name-part></tp:taxon-name></italic> species (<tp:taxon-name><tp:taxon-name-part taxon-name-part-type="subphylum">Crustacea</tp:taxon-name-part></tp:taxon-name>, <tp:taxon-name><tp:taxon-name-part taxon-name-part-type="order">Isopoda</tp:taxon-name-part></tp:taxon-name>, <tp:taxon-name><tp:taxon-name-part taxon-name-part-type="suborder">Oniscidea</tp:taxon-name-part></tp:taxon-name>) in Romanian Fauna: Morphology, Ecology and Distribution.</article-title><source>Studia Universitatis Babes-Bolyai, Biologia</source><volume>61</volume>(<issue>1</issue>): <fpage>147</fpage>–<lpage>166</lpage>.</mixed-citation></ref><ref id="B10"><mixed-citation xmlns:xlink="http://www.w3.org/1999/xlink" xlink:type="simple"><person-group><name name-style="western"><surname>Kashani</surname><given-names>GM</given-names></name><name name-style="western"><surname>Hamidnia</surname><given-names>S</given-names></name></person-group> (<year>2016</year>) <article-title>Terrestrial isopods of the genus <italic><tp:taxon-name><tp:taxon-name-part taxon-name-part-type="genus">Protracheoniscus</tp:taxon-name-part></tp:taxon-name></italic> (<tp:taxon-name><tp:taxon-name-part taxon-name-part-type="order">Isopoda</tp:taxon-name-part></tp:taxon-name>: <tp:taxon-name><tp:taxon-name-part taxon-name-part-type="suborder">Oniscidea</tp:taxon-name-part></tp:taxon-name>) in northern Iran with a description of two new species.</article-title><source>Turkish Journal of Zoology</source><volume>40</volume>(<issue>3</issue>): <fpage>345</fpage>–<lpage>351</lpage>. <ext-link xlink:type="simple" ext-link-type="doi" xlink:href="10.3906/zoo-1506-23">https://doi.org/10.3906/zoo-1506-23</ext-link></mixed-citation></ref></ref-list></tp:taxon-treatment>
