# Supplementary material for: Description of a new species of the genus Protracheoniscus Verhoeff, 1917 and redescription of Protracheoniscuskryszanovskii Borutzky, 1957 from the southeast of European Russia (Isopoda, Oniscidea, Agnaridae)
Source: Zookeys. 2018 Dec 3;(801):189–205. doi: 10.3897/zookeys.801.23167 (PMC6288255; doi:10.3897/zookeys.801.23167)
Supplement: XML Treatment for Protracheoniscus kryszanovskii [file zookeys.801.23167-treatment2.xml]

<!DOCTYPE tp:taxon-treatment
  PUBLIC "-//TaxonX//DTD Taxonomic Treatment Publishing DTD v0 20100105//EN" "tax-treatment-NSO.dtd">
<tp:taxon-treatment xmlns:tp="http://www.plazi.org/taxpub"><tp:treatment-meta><kwd-group><label>Taxon classification</label><kwd><named-content xmlns:xlink="http://www.w3.org/1999/xlink" content-type="kingdom">Animalia</named-content></kwd><kwd><named-content xmlns:xlink="http://www.w3.org/1999/xlink" content-type="order">Isopoda</named-content></kwd><kwd><named-content xmlns:xlink="http://www.w3.org/1999/xlink" content-type="family">Agnaridae</named-content></kwd></kwd-group><mixed-citation publication-type="journal"><person-group><name><surname>Gongalsky</surname><given-names>Konstantin B.</given-names></name><name><surname>Turbanov</surname><given-names>Ilya S.</given-names></name><name><surname>Medvedev</surname><given-names>Dmitry A.</given-names></name><name><surname>Volkova</surname><given-names>Julia S.</given-names></name></person-group><article-title>Description of a new species of the genus <italic><tp:taxon-name><tp:taxon-name-part taxon-name-part-type="genus" reg="Protracheoniscus">Protracheoniscus</tp:taxon-name-part></tp:taxon-name></italic> Verhoeff, 1917 and redescription of <italic><tp:taxon-name><tp:taxon-name-part taxon-name-part-type="genus" reg="Protracheoniscus">Protracheoniscus</tp:taxon-name-part><tp:taxon-name-part taxon-name-part-type="species" reg="kryszanovskii">kryszanovskii</tp:taxon-name-part></tp:taxon-name></italic> Borutzky, 1957 from the southeast of European Russia (<tp:taxon-name><tp:taxon-name-part taxon-name-part-type="order">Isopoda</tp:taxon-name-part></tp:taxon-name>, <tp:taxon-name><tp:taxon-name-part taxon-name-part-type="suborder">Oniscidea</tp:taxon-name-part></tp:taxon-name>, <tp:taxon-name><tp:taxon-name-part taxon-name-part-type="family">Agnaridae</tp:taxon-name-part></tp:taxon-name>)</article-title><source>Zookeys</source><day>3</day><month>12</month><year>2018</year><volume>2018</volume><issue>801</issue><fpage>189</fpage><lpage>205</lpage><pub-id pub-id-type="doi">10.3897/zookeys.801.23167</pub-id></mixed-citation></tp:treatment-meta><tp:nomenclature><tp:taxon-name>
                    <tp:taxon-name-part taxon-name-part-type="genus" reg="Protracheoniscus">Protracheoniscus</tp:taxon-name-part>
                    <tp:taxon-name-part taxon-name-part-type="species" reg="kryszanovskii">kryszanovskii</tp:taxon-name-part>
                  </tp:taxon-name><tp:taxon-authority>Borutzky, 1957</tp:taxon-authority></tp:nomenclature><tp:treatment-sec sec-type="material" id="SECID0EDWAE"><title>Material examined.</title><p>1 ♂, 1 ♀, 6 juveniles (<named-content xmlns:xlink="http://www.w3.org/1999/xlink" content-type="dwc:institutional_code" xlink:type="simple">ZMMU</named-content> Mc-627); [USSR, Stavropol Region, bank of lake] Manych, 4 km NE of Divnoe, 20.05.1950. O. Kryzhanovsky leg. 2 ♂♂, 5 ♀♀ (<named-content xmlns:xlink="http://www.w3.org/1999/xlink" content-type="dwc:institutional_code" xlink:type="simple">ZMMU</named-content>); Russia, Republic of Kalmykia, 1 km W of Tsagan Nur, bank of lake Sarpa. 27.04.2017 (<named-content xmlns:xlink="http://www.w3.org/1999/xlink" content-type="dwc:verbatimCoordinates" xlink:type="simple"><named-content content-type="geo-json" specific-use="{&#34;type&#34;:&#34;Point&#34;,&#34;coordinates&#34;:[45.201000,47.362000]}" id="NCID0EWWAE" xlink:type="simple">47.362, 45.201</named-content></named-content>), K. Gongalsky leg. 4 ♂♂, 8 ♀♀ (private collection of K. Gongalsky), same date and location.</p></tp:treatment-sec><tp:treatment-sec sec-type="diagnosis" id="SECID0E2WAE"><title>Diagnosis.</title><p><italic><tp:taxon-name><tp:taxon-name-part taxon-name-part-type="genus" reg="Protracheoniscus">Protracheoniscus</tp:taxon-name-part><tp:taxon-name-part taxon-name-part-type="species" reg="kryszanovskii">kryszanovskii</tp:taxon-name-part></tp:taxon-name></italic> is characterized by the shape of cephalic lobes; exopod of male pleopod 1; and dactylus of male pereopods 6 and 7 widened in the middle (<xref ref-type="bibr" rid="B2">Borutzky 1957</xref>).</p></tp:treatment-sec><tp:treatment-sec sec-type="description" id="SECID0EMXAE"><title>Re-description.</title><p><italic>Somatic characters.</italic> Maximum body length: male 21 mm; female 14 mm (<xref ref-type="bibr" rid="B2">Borutzky 1957</xref>). Body color dark grey-brown white or yellow spots at base of coxal plates of pereonites 2–7(Figure <xref ref-type="fig" rid="F1">1B</xref>). Dorsal surface of tergites smooth. Posterior edges of coxal plates of pereonites straight (Figure <xref ref-type="fig" rid="F6">6B</xref>). Distal part of head covered with scattered sharp triangular dorsal scale-setae (Figure <xref ref-type="fig" rid="F6">6A</xref>). Noduli laterales on pereonites 3–4 located distinctly more distant from coxal plates lateral edges (Figure <xref ref-type="fig" rid="F6">6B</xref>). Body relatively elongated; pleon outline not continuous with pereon (Figure <xref ref-type="fig" rid="F1">1B</xref>). Cephalic lobes well developed; median lobe rounded (Figure <xref ref-type="fig" rid="F6">6C</xref>). Telson with distal part elongated and distal corner forming sharp triangle (Figure <xref ref-type="fig" rid="F6">6D</xref>).</p><fig id="F6" position="float" orientation="portrait"><label>Figure 6.</label><caption><p><italic><tp:taxon-name><tp:taxon-name-part taxon-name-part-type="genus" reg="Protracheoniscus">Protracheoniscus</tp:taxon-name-part><tp:taxon-name-part taxon-name-part-type="species" reg="kryszanovskii">kryszanovskii</tp:taxon-name-part></tp:taxon-name></italic> Borutzky, 1957: <bold>A</bold> dorsal scale-setae <bold>B</bold> pereon edge <bold>C</bold> head <bold>D</bold> telson <bold>E</bold> antennula <bold>F</bold> antenna (female).</p></caption><graphic xmlns:xlink="http://www.w3.org/1999/xlink" xlink:href="zookeys-801-189-g006.jpg" position="float" orientation="portrait" xlink:type="simple" id="oo_246107.jpg"/></fig><p><italic>Appendages.</italic> Uropods (Figure <xref ref-type="fig" rid="F6">6D</xref>) colored as dorsal surface of body; exopods elongated, widened in the middle. Telson not reaching endopods of uropods. Antennula with three articles (Figure <xref ref-type="fig" rid="F6">6E</xref>); first article wide and relatively long; second article 1.5–2 times shorter than first; third article almost as long as second and narrow, bearing a tuft of setae at apex. Antenna long, reaching pereonite 3 (Figure <xref ref-type="fig" rid="F1">1B</xref>); flagellum with proximal article 1.5 times longer than distal one (Figure <xref ref-type="fig" rid="F6">6F</xref>). Left mandible (Figure <xref ref-type="fig" rid="F7">7A</xref>) with pars incisiva with two teeth and lacinia mobilis with straight edge; molar penicil with ca. 12–15 setae. Right mandible smaller than left with pars incisiva with three teeth and lacinia mobilis with two teeth bearing five penicil setae; molar penicil with 15–18 setae (Figure <xref ref-type="fig" rid="F7">7B</xref>). Maxillula (Figure <xref ref-type="fig" rid="F7">7C</xref>): medial corner of inner endite with two strong penicils and sharp tip; apical edge of outer endite with 4 + 4 teeth, four of which apically cleft. Maxilla with bilobate edge, medial half of apical edge of inner lobe with a dense brush of short setae (Figure <xref ref-type="fig" rid="F7">7D</xref>); inner margin with subapical tubercle. Maxilliped with outer corner of endite with two acute tips and large spine near the inner corner (Figure <xref ref-type="fig" rid="F7">7E</xref>). All exopods of pleopods with monospiracular covered lungs.</p><fig id="F7" position="float" orientation="portrait"><label>Figure 7.</label><caption><p><italic><tp:taxon-name><tp:taxon-name-part taxon-name-part-type="genus" reg="Protracheoniscus">Protracheoniscus</tp:taxon-name-part><tp:taxon-name-part taxon-name-part-type="species" reg="kryszanovskii">kryszanovskii</tp:taxon-name-part></tp:taxon-name></italic> Borutzky, 1957: <bold>A</bold> left mandible <bold>B</bold> right mandible <bold>C</bold> maxillula <bold>D</bold> maxilla <bold>E</bold> maxilliped (female).</p></caption><graphic xmlns:xlink="http://www.w3.org/1999/xlink" xlink:href="zookeys-801-189-g007.jpg" position="float" orientation="portrait" xlink:type="simple" id="oo_246108.jpg"/></fig><p>Male: Pereopods (Figure <xref ref-type="fig" rid="F8">8A–C</xref>): Pereopod 1 (Figure <xref ref-type="fig" rid="F8">8A</xref>) with a brush of setae with split tips on merus and carpus; dactylus of pereopods 6 and 7 widened in the middle (Figure <xref ref-type="fig" rid="F8">8C</xref>). Genital papilla slightly inflated at tip (Figure <xref ref-type="fig" rid="F8">8H</xref>). Exopod of pleopod 1 (Figure <xref ref-type="fig" rid="F9">9A</xref>) with almost rounded tip and numerous small setae at apex, outer margin slightly concave with minute setae; endopod of pleopod 1 with triangular apical part with tuft of long setae on inner margin (Figure <xref ref-type="fig" rid="F9">9B</xref>). Pleopod 2: exopod triangular with straight outer margin bearing more than 15 setae (Figure <xref ref-type="fig" rid="F9">9C</xref>); endopod much longer than exopod, narrow, with parallel sides (Figure <xref ref-type="fig" rid="F9">9D</xref>). Pleopod 3–4 exopods (Figure <xref ref-type="fig" rid="F9">9E–F</xref>) trapezoidal, slightly decreasing in size. Pleopod 5 exopod triangular, with sharply rounded corners (Figure <xref ref-type="fig" rid="F9">9G</xref>).</p><fig id="F8" position="float" orientation="portrait"><label>Figure 8.</label><caption><p><italic><tp:taxon-name><tp:taxon-name-part taxon-name-part-type="genus" reg="Protracheoniscus">Protracheoniscus</tp:taxon-name-part><tp:taxon-name-part taxon-name-part-type="species" reg="kryszanovskii">kryszanovskii</tp:taxon-name-part></tp:taxon-name></italic> Borutzky, 1957: <bold>A</bold> pereopod 1 <bold>B</bold> pereopod 6 <bold>C</bold> pereopod 7 (male).</p></caption><graphic xmlns:xlink="http://www.w3.org/1999/xlink" xlink:href="zookeys-801-189-g008.jpg" position="float" orientation="portrait" xlink:type="simple" id="oo_246109.jpg"/></fig><fig id="F9" position="float" orientation="portrait"><label>Figure 9.</label><caption><p><italic><tp:taxon-name><tp:taxon-name-part taxon-name-part-type="genus" reg="Protracheoniscus">Protracheoniscus</tp:taxon-name-part><tp:taxon-name-part taxon-name-part-type="species" reg="kryszanovskii">kryszanovskii</tp:taxon-name-part></tp:taxon-name></italic> Borutzky, 1957: <bold>A</bold> exopod of pleopod 1 <bold>B</bold> endopod of pleopod 1 <bold>C</bold> exopod of pleopod 2 <bold>D</bold> endopod of pleopod 2 <bold>E</bold> exopod of pleopod 3 <bold>F</bold> exopod of pleopod 4 <bold>G</bold> exopod of pleopod 5 <bold>H</bold> genital papilla (male).</p></caption><graphic xmlns:xlink="http://www.w3.org/1999/xlink" xlink:href="zookeys-801-189-g009.jpg" position="float" orientation="portrait" xlink:type="simple" id="oo_246110.jpg"/></fig></tp:treatment-sec><tp:treatment-sec sec-type="remarks" id="SECID0EV6AE"><title>Remarks.</title><p>This species belongs to the central Asian group of <italic><tp:taxon-name><tp:taxon-name-part taxon-name-part-type="genus" reg="Protracheoniscus">Protracheoniscus</tp:taxon-name-part></tp:taxon-name></italic> characterized by the position of noduli laterales on pereonites 3 and 4 at a distance from the lateral edge (Borutzky, 1957). The distinctive feature of the genus is the male dactylus of pereopod 6 and 7 widened in the middle. This species is the morphologically closest to <italic><tp:taxon-name><tp:taxon-name-part taxon-name-part-type="genus" reg="Protracheoniscus">P.</tp:taxon-name-part><tp:taxon-name-part taxon-name-part-type="species" reg="major">major</tp:taxon-name-part></tp:taxon-name></italic> (Dollfus, 1903), from which it differs in lacking the enlargement of dactyli of male pereopods 6 and 7 (see <xref ref-type="bibr" rid="B8">Gruner 1966</xref>; <xref ref-type="bibr" rid="B16">Tomescu et al. 2016</xref>). <italic><tp:taxon-name><tp:taxon-name-part taxon-name-part-type="genus" reg="Protracheoniscus">Protracheoniscus</tp:taxon-name-part><tp:taxon-name-part taxon-name-part-type="species" reg="major">major</tp:taxon-name-part></tp:taxon-name></italic> is one of the dominant woodlice species in Kalmykia and broadly distributed around the Caspian Sea (<xref ref-type="bibr" rid="B10">Kashani and Hamidnia 2016</xref>). The study of several specimens from the type locality confirmed the identity of our specimens with the type series designated by <xref ref-type="bibr" rid="B2">Borutzky (1957)</xref>. Both the old collection and recent one of <italic><tp:taxon-name><tp:taxon-name-part taxon-name-part-type="genus" reg="Protracheoniscus">P.</tp:taxon-name-part><tp:taxon-name-part taxon-name-part-type="species" reg="kryszanovskii">kryszanovskii</tp:taxon-name-part></tp:taxon-name></italic> showed substantial variability in the endopodite of the male pleopod 1.</p></tp:treatment-sec><tp:treatment-sec sec-type="distribution" id="SECID0EUBAG"><title>Distribution.</title><p>The species has been found between the Volga and Vostochnyi Manych Rivers so far (Figure <xref ref-type="fig" rid="F10">10</xref>). It occupies steppes of Kalmykia (<italic><tp:taxon-name><tp:taxon-name-part taxon-name-part-type="genus" reg="Artemisia">Artemisia</tp:taxon-name-part><tp:taxon-name-part taxon-name-part-type="species" reg="austriaca">austriaca</tp:taxon-name-part></tp:taxon-name></italic>, <italic><tp:taxon-name><tp:taxon-name-part taxon-name-part-type="genus" reg="Festuca">Festuca</tp:taxon-name-part><tp:taxon-name-part taxon-name-part-type="species" reg="valesiaca">valesiaca</tp:taxon-name-part></tp:taxon-name></italic>, <italic><tp:taxon-name><tp:taxon-name-part taxon-name-part-type="genus" reg="Tanacetum">Tanacetum</tp:taxon-name-part><tp:taxon-name-part taxon-name-part-type="species" reg="achilleifolium">achilleifolium</tp:taxon-name-part></tp:taxon-name></italic>) and is common in various biotopes being one of the dominant species in the region. The species prefers salted soils, namely the banks of lakes with salted water. In the surroundings of Kamyshin (Volgograd Region) it was found in the burrows of <italic><tp:taxon-name><tp:taxon-name-part taxon-name-part-type="genus" reg="Spermophilus">Spermophilus</tp:taxon-name-part></tp:taxon-name></italic> sp. and in leaf litter (<xref ref-type="bibr" rid="B2">Borutzky 1957</xref>).</p><fig id="F10" position="float" orientation="portrait"><label>Figure 10.</label><caption><p>Distribution in the SE of European Russia of <italic><tp:taxon-name><tp:taxon-name-part taxon-name-part-type="genus" reg="Protracheoniscus">Protracheoniscus</tp:taxon-name-part><tp:taxon-name-part taxon-name-part-type="species" reg="kryszanovskii">kryszanovskii</tp:taxon-name-part></tp:taxon-name></italic> from the original description by <xref ref-type="bibr" rid="B2">Borutzky (1957)</xref> (circles) and new location on Sarpa Lake, Kalmykia (square), and location of <italic><tp:taxon-name><tp:taxon-name-part taxon-name-part-type="genus" reg="Protracheoniscus">Protracheoniscus</tp:taxon-name-part><tp:taxon-name-part taxon-name-part-type="species" reg="pokarzhevskii">pokarzhevskii</tp:taxon-name-part></tp:taxon-name></italic> sp. n. in Bolshoi Tsaryn (diamond).</p></caption><graphic xmlns:xlink="http://www.w3.org/1999/xlink" xlink:href="zookeys-801-189-g010.jpg" position="float" orientation="portrait" xlink:type="simple" id="oo_246111.jpg"/></fig></tp:treatment-sec><tp:treatment-sec sec-type="Phylogenetic analysis" id="SECID0EREAG"><title>Phylogenetic analysis.</title><p>The results of the pairwise distance analysis based on the analysis of the mtDNA COI gene (Table <xref ref-type="table" rid="T2">2</xref>) show that the difference between <italic><tp:taxon-name><tp:taxon-name-part taxon-name-part-type="genus" reg="Protracheoniscus">P.</tp:taxon-name-part><tp:taxon-name-part taxon-name-part-type="species" reg="politus">politus</tp:taxon-name-part></tp:taxon-name></italic> and <italic><tp:taxon-name><tp:taxon-name-part taxon-name-part-type="genus" reg="Protracheoniscus">P.</tp:taxon-name-part><tp:taxon-name-part taxon-name-part-type="species" reg="pokarzhevskii">pokarzhevskii</tp:taxon-name-part></tp:taxon-name></italic> sp. n. by mtDNA COI is 23.0%. The differences between <italic><tp:taxon-name><tp:taxon-name-part taxon-name-part-type="genus" reg="Protracheoniscus">P.</tp:taxon-name-part><tp:taxon-name-part taxon-name-part-type="species" reg="pokarzhevskii">pokarzhevskii</tp:taxon-name-part></tp:taxon-name></italic> sp. n. from the types of outgroup taxa by mtDNA COI range from 24.0% to 30.0%. The results obtained indicate the species’ independence of <italic><tp:taxon-name><tp:taxon-name-part taxon-name-part-type="genus" reg="Protracheoniscus">P.</tp:taxon-name-part><tp:taxon-name-part taxon-name-part-type="species" reg="pokarzhevskii">pokarzhevskii</tp:taxon-name-part></tp:taxon-name></italic> sp. n. and a considerable divergence from the morphologically close <italic><tp:taxon-name><tp:taxon-name-part taxon-name-part-type="genus" reg="Protracheoniscus">P.</tp:taxon-name-part><tp:taxon-name-part taxon-name-part-type="species" reg="politus">politus</tp:taxon-name-part></tp:taxon-name></italic>.</p><fig id="F11" position="float" orientation="portrait"><label>Figure 11.</label><caption><p>Phylogeny of six species of the genera <italic><tp:taxon-name><tp:taxon-name-part taxon-name-part-type="genus" reg="Protracheoniscus">Protracheoniscus</tp:taxon-name-part></tp:taxon-name></italic> and <italic><tp:taxon-name><tp:taxon-name-part taxon-name-part-type="genus" reg="Desertoniscus">Desertoniscus</tp:taxon-name-part></tp:taxon-name></italic> with outgroup taxa based on the analysis of the mtDNA COI gene by the Neighbor Joining method (<abbrev xmlns:xlink="http://www.w3.org/1999/xlink" xlink:title="Neighbor Joining" id="ABBRID0EIHAG" xlink:type="simple">NJ</abbrev>) with the calculation of bootstrap support of branch sites (1000 replications).</p></caption><graphic xmlns:xlink="http://www.w3.org/1999/xlink" xlink:href="zookeys-801-189-g011.jpg" position="float" orientation="portrait" xlink:type="simple" id="oo_246112.jpg"/></fig><table-wrap id="T2" position="float" orientation="portrait"><label>Table 2.</label><caption><p>Estimates of pairwise sequence divergence (uncorrected p-distances) of gene COI mtDNA haplotypes.</p></caption><table id="TID0ELPAE" rules="all"><tbody><tr><th rowspan="1" colspan="2"/><th rowspan="1" colspan="1">1</th><th rowspan="1" colspan="1">2</th><th rowspan="1" colspan="1">3</th><th rowspan="1" colspan="1">4</th><th rowspan="1" colspan="1">5</th><th rowspan="1" colspan="1">6</th><th rowspan="1" colspan="1">7</th><th rowspan="1" colspan="1">8</th><th rowspan="1" colspan="1">9</th></tr><tr><td rowspan="1" colspan="1">1</td><td rowspan="1" colspan="1">
                            <italic><tp:taxon-name>
                                <tp:taxon-name-part taxon-name-part-type="genus" reg="Protracheoniscus">Protracheoniscus</tp:taxon-name-part>
                                <tp:taxon-name-part taxon-name-part-type="species" reg="kryszanovskii">kryszanovskii</tp:taxon-name-part>
                              </tp:taxon-name></italic>
                            <ext-link xmlns:xlink="http://www.w3.org/1999/xlink" ext-link-type="gen" xlink:href="MH400727" xlink:type="simple">MH400727</ext-link>
                          </td><td rowspan="1" colspan="1">–</td><td rowspan="1" colspan="1"/><td rowspan="1" colspan="1"/><td rowspan="1" colspan="1"/><td rowspan="1" colspan="1"/><td rowspan="1" colspan="1"/><td rowspan="1" colspan="1"/><td rowspan="1" colspan="1"/><td rowspan="1" colspan="1"/></tr><tr><td rowspan="1" colspan="1">2</td><td rowspan="1" colspan="1">
                            <italic><tp:taxon-name>
                                <tp:taxon-name-part taxon-name-part-type="genus" reg="Protracheoniscus">Protracheoniscus</tp:taxon-name-part>
                                <tp:taxon-name-part taxon-name-part-type="species" reg="major">major</tp:taxon-name-part>
                              </tp:taxon-name></italic>
                            <ext-link xmlns:xlink="http://www.w3.org/1999/xlink" ext-link-type="gen" xlink:href="MH400726" xlink:type="simple">MH400726</ext-link>
                          </td><td rowspan="1" colspan="1">0.15</td><td rowspan="1" colspan="1">–</td><td rowspan="1" colspan="1"/><td rowspan="1" colspan="1"/><td rowspan="1" colspan="1"/><td rowspan="1" colspan="1"/><td rowspan="1" colspan="1"/><td rowspan="1" colspan="1"/><td rowspan="1" colspan="1"/></tr><tr><td rowspan="1" colspan="1">3</td><td rowspan="1" colspan="1">
                            <italic><tp:taxon-name>
                                <tp:taxon-name-part taxon-name-part-type="genus" reg="Protracheoniscus">Protracheoniscus</tp:taxon-name-part>
                                <tp:taxon-name-part taxon-name-part-type="species" reg="nogaicus">nogaicus</tp:taxon-name-part>
                              </tp:taxon-name></italic>
                            <ext-link xmlns:xlink="http://www.w3.org/1999/xlink" ext-link-type="gen" xlink:href="MH400724" xlink:type="simple">MH400724</ext-link>
                          </td><td rowspan="1" colspan="1">0.21</td><td rowspan="1" colspan="1">0.19</td><td rowspan="1" colspan="1">–</td><td rowspan="1" colspan="1"/><td rowspan="1" colspan="1"/><td rowspan="1" colspan="1"/><td rowspan="1" colspan="1"/><td rowspan="1" colspan="1"/><td rowspan="1" colspan="1"/></tr><tr><td rowspan="1" colspan="1">4</td><td rowspan="1" colspan="1">
                            <italic><tp:taxon-name>
                                <tp:taxon-name-part taxon-name-part-type="genus" reg="Protracheoniscus">Protracheoniscus</tp:taxon-name-part>
                                <tp:taxon-name-part taxon-name-part-type="species" reg="politus">politus</tp:taxon-name-part>
                              </tp:taxon-name></italic>
                            <ext-link xmlns:xlink="http://www.w3.org/1999/xlink" ext-link-type="gen" xlink:href="MG696252" xlink:type="simple">MG696252</ext-link>
                          </td><td rowspan="1" colspan="1">0.19</td><td rowspan="1" colspan="1">0.21</td><td rowspan="1" colspan="1">0.20</td><td rowspan="1" colspan="1">–</td><td rowspan="1" colspan="1"/><td rowspan="1" colspan="1"/><td rowspan="1" colspan="1"/><td rowspan="1" colspan="1"/><td rowspan="1" colspan="1"/></tr><tr><td rowspan="1" colspan="1">5</td><td rowspan="1" colspan="1"><italic><tp:taxon-name><tp:taxon-name-part taxon-name-part-type="genus" reg="Protracheoniscus">Protracheoniscus</tp:taxon-name-part><tp:taxon-name-part taxon-name-part-type="species" reg="pokarzhevskii">pokarzhevskii</tp:taxon-name-part></tp:taxon-name></italic> sp.n. <ext-link xmlns:xlink="http://www.w3.org/1999/xlink" ext-link-type="gen" xlink:href="MG696253" xlink:type="simple">MG696253</ext-link></td><td rowspan="1" colspan="1">0.20</td><td rowspan="1" colspan="1">0.21</td><td rowspan="1" colspan="1">0.21</td><td rowspan="1" colspan="1">0.20</td><td rowspan="1" colspan="1">–</td><td rowspan="1" colspan="1"/><td rowspan="1" colspan="1"/><td rowspan="1" colspan="1"/><td rowspan="1" colspan="1"/></tr><tr><td rowspan="1" colspan="1">6</td><td rowspan="1" colspan="1"><italic><tp:taxon-name><tp:taxon-name-part taxon-name-part-type="genus" reg="Protracheoniscus">Protracheoniscus</tp:taxon-name-part><tp:taxon-name-part taxon-name-part-type="species" reg="pokarzhevskii">pokarzhevskii</tp:taxon-name-part></tp:taxon-name></italic> sp.n. <ext-link xmlns:xlink="http://www.w3.org/1999/xlink" ext-link-type="gen" xlink:href="MH400723" xlink:type="simple">MH400723</ext-link></td><td rowspan="1" colspan="1">0.20</td><td rowspan="1" colspan="1">0.21</td><td rowspan="1" colspan="1">0.21</td><td rowspan="1" colspan="1">0.19</td><td rowspan="1" colspan="1">0.00</td><td rowspan="1" colspan="1">–</td><td rowspan="1" colspan="1"/><td rowspan="1" colspan="1"/><td rowspan="1" colspan="1"/></tr><tr><td rowspan="1" colspan="1">7</td><td rowspan="1" colspan="1">
                            <italic><tp:taxon-name>
                                <tp:taxon-name-part taxon-name-part-type="genus" reg="Desertoniscus">Desertoniscus</tp:taxon-name-part>
                                <tp:taxon-name-part taxon-name-part-type="species" reg="zaitsevi">zaitsevi</tp:taxon-name-part>
                              </tp:taxon-name></italic>
                            <ext-link xmlns:xlink="http://www.w3.org/1999/xlink" ext-link-type="gen" xlink:href="MH400725" xlink:type="simple">MH400725</ext-link>
                          </td><td rowspan="1" colspan="1">0.16</td><td rowspan="1" colspan="1">0.16</td><td rowspan="1" colspan="1">0.20</td><td rowspan="1" colspan="1">0.19</td><td rowspan="1" colspan="1">0.19</td><td rowspan="1" colspan="1">0.19</td><td rowspan="1" colspan="1">–</td><td rowspan="1" colspan="1"/><td rowspan="1" colspan="1"/></tr><tr><td rowspan="1" colspan="1">8</td><td rowspan="1" colspan="1">
                            <italic><tp:taxon-name>
                                <tp:taxon-name-part taxon-name-part-type="genus" reg="Burmoniscus">Burmoniscus</tp:taxon-name-part>
                                <tp:taxon-name-part taxon-name-part-type="species" reg="kathmandius">kathmandius</tp:taxon-name-part>
                              </tp:taxon-name></italic>
                            <ext-link xmlns:xlink="http://www.w3.org/1999/xlink" ext-link-type="gen" xlink:href="LC075192" xlink:type="simple">LC075192</ext-link>
                          </td><td rowspan="1" colspan="1">0.23</td><td rowspan="1" colspan="1">0.25</td><td rowspan="1" colspan="1">0.25</td><td rowspan="1" colspan="1">0.23</td><td rowspan="1" colspan="1">0.24</td><td rowspan="1" colspan="1">0.24</td><td rowspan="1" colspan="1">0.24</td><td rowspan="1" colspan="1">–</td><td rowspan="1" colspan="1"/></tr><tr><td rowspan="1" colspan="1">9</td><td rowspan="1" colspan="1">
                            <italic><tp:taxon-name>
                                <tp:taxon-name-part taxon-name-part-type="genus" reg="Ligia">Ligia</tp:taxon-name-part>
                                <tp:taxon-name-part taxon-name-part-type="species" reg="baudiniana">baudiniana</tp:taxon-name-part>
                              </tp:taxon-name></italic>
                            <ext-link xmlns:xlink="http://www.w3.org/1999/xlink" ext-link-type="gen" xlink:href="KF555872" xlink:type="simple">KF555872</ext-link>
                          </td><td rowspan="1" colspan="1">0.21</td><td rowspan="1" colspan="1">0.24</td><td rowspan="1" colspan="1">0.25</td><td rowspan="1" colspan="1">0.24</td><td rowspan="1" colspan="1">0.24</td><td rowspan="1" colspan="1">0.24</td><td rowspan="1" colspan="1">0.23</td><td rowspan="1" colspan="1">0.25</td><td rowspan="1" colspan="1">–</td></tr></tbody></table></table-wrap></tp:treatment-sec><tp:treatment-sec><!--Section generated to contain objects referenced in tp:taxon-treatment.--><fig id="F1" position="float" orientation="portrait"><label>Figure 1.</label><caption><p>Dorsal view of male paratype of <italic><tp:taxon-name><tp:taxon-name-part taxon-name-part-type="genus" reg="Protracheoniscus">Protracheoniscus</tp:taxon-name-part><tp:taxon-name-part taxon-name-part-type="species" reg="pokarzhevskii">pokarzhevskii</tp:taxon-name-part></tp:taxon-name></italic> sp. n., 4 mm (<bold>A</bold>), and male <italic><tp:taxon-name><tp:taxon-name-part taxon-name-part-type="genus" reg="Protracheoniscus">Protracheoniscus</tp:taxon-name-part><tp:taxon-name-part taxon-name-part-type="species" reg="kryszanovskii">kryszanovskii</tp:taxon-name-part></tp:taxon-name></italic><xref ref-type="bibr" rid="B2">Borutzky 1957</xref>, 9 mm (<bold>B</bold>), from Kalmykia, SE of European Russia.</p></caption><graphic xmlns:xlink="http://www.w3.org/1999/xlink" xlink:href="zookeys-801-189-g001.jpg" position="float" orientation="portrait" xlink:type="simple" id="oo_246102.jpg"/></fig></tp:treatment-sec><ref-list><ref id="B2"><mixed-citation xmlns:xlink="http://www.w3.org/1999/xlink" xlink:type="simple"><person-group><name name-style="western"><surname>Borutzky</surname><given-names>EV</given-names></name></person-group> (<year>1957</year>) <article-title>Terrestrial isopods in the south-east of the European part of the USSR.</article-title><source>Zoologichesky Zhurnal</source><volume>34</volume>: <fpage>360</fpage>–<lpage>372</lpage>. [in Russian with English summary]</mixed-citation></ref><ref id="B8"><mixed-citation xmlns:xlink="http://www.w3.org/1999/xlink" xlink:type="simple"><person-group><name name-style="western"><surname>Gruner</surname><given-names>H</given-names></name></person-group> (<year>1966</year>) <source>Die Tierwelt Deutschlands. 53. Teil. Krebstiere oder <tp:taxon-name><tp:taxon-name-part taxon-name-part-type="subphylum">Crustacea</tp:taxon-name-part></tp:taxon-name>. V. <tp:taxon-name><tp:taxon-name-part taxon-name-part-type="order">Isopoda</tp:taxon-name-part></tp:taxon-name>, 2. Lieferung.</source><publisher-name>Fischer Verlag</publisher-name>, <publisher-loc>Jena, Germany</publisher-loc>, <size units="page">380 pp</size>.</mixed-citation></ref><ref id="B16"><mixed-citation xmlns:xlink="http://www.w3.org/1999/xlink" xlink:type="simple"><person-group><name name-style="western"><surname>Tomescu</surname><given-names>N</given-names></name><name name-style="western"><surname>Teodor</surname><given-names>LA</given-names></name><name name-style="western"><surname>Ferenţi</surname><given-names>S</given-names></name><name name-style="western"><surname>Covaciu-Marcov</surname><given-names>SD</given-names></name></person-group> (<year>2016</year>) <article-title>Two <italic><tp:taxon-name><tp:taxon-name-part taxon-name-part-type="genus">Protracheoniscus</tp:taxon-name-part></tp:taxon-name></italic> species (<tp:taxon-name><tp:taxon-name-part taxon-name-part-type="subphylum">Crustacea</tp:taxon-name-part></tp:taxon-name>, <tp:taxon-name><tp:taxon-name-part taxon-name-part-type="order">Isopoda</tp:taxon-name-part></tp:taxon-name>, <tp:taxon-name><tp:taxon-name-part taxon-name-part-type="suborder">Oniscidea</tp:taxon-name-part></tp:taxon-name>) in Romanian Fauna: Morphology, Ecology and Distribution.</article-title><source>Studia Universitatis Babes-Bolyai, Biologia</source><volume>61</volume>(<issue>1</issue>): <fpage>147</fpage>–<lpage>166</lpage>.</mixed-citation></ref><ref id="B10"><mixed-citation xmlns:xlink="http://www.w3.org/1999/xlink" xlink:type="simple"><person-group><name name-style="western"><surname>Kashani</surname><given-names>GM</given-names></name><name name-style="western"><surname>Hamidnia</surname><given-names>S</given-names></name></person-group> (<year>2016</year>) <article-title>Terrestrial isopods of the genus <italic><tp:taxon-name><tp:taxon-name-part taxon-name-part-type="genus">Protracheoniscus</tp:taxon-name-part></tp:taxon-name></italic> (<tp:taxon-name><tp:taxon-name-part taxon-name-part-type="order">Isopoda</tp:taxon-name-part></tp:taxon-name>: <tp:taxon-name><tp:taxon-name-part taxon-name-part-type="suborder">Oniscidea</tp:taxon-name-part></tp:taxon-name>) in northern Iran with a description of two new species.</article-title><source>Turkish Journal of Zoology</source><volume>40</volume>(<issue>3</issue>): <fpage>345</fpage>–<lpage>351</lpage>. <ext-link xlink:type="simple" ext-link-type="doi" xlink:href="10.3906/zoo-1506-23">https://doi.org/10.3906/zoo-1506-23</ext-link></mixed-citation></ref></ref-list></tp:taxon-treatment>
